# Supplementary material for: Qualitative, Quantitative, Cytotoxic, Free Radical Scavenging, and Antimicrobial Characteristics of Hypericum lanuginosum from Palestine
Source: Molecules. 2022 Jul 18;27(14):4574. doi: 10.3390/molecules27144574 (PMC9323161; doi:10.3390/molecules27144574)
Supplement: Supplementary file 1 [file molecules-27-04574-s001.zip]

Archive with 1 entries (1 files):
- molecules-1800635-supplementary.pdf
